# Supplementary material for: Variation of Seasonal Temperature and Water Stress Modify the Composition of Leaf Essential Oils in Grapefruit (Citrus x aurantium var. paradisi), Sweet Orange (Citrus x aurantium var. sinensis) and Clementine (Citrus x aurantium var. clementina) Trees
Source: Chem Biodivers. 2026 Apr 21;23:e03648. doi: 10.1002/cbdv.202503648 (PMC13097964; doi:10.1002/cbdv.202503648)
Supplement: Supplementary file 1 — Supporting file: cbdv71216‐sup‐0001‐SuppMat.xlsx [file CBDV-23-e03648-s001.xlsx]

## Sheet: Clementine
YL: young leaf		2022		2023		2023		2023		2023		2023		2024		2024		2024		2024 (YL)		2024		2025
		Mean	SD	Mean	SD	Mean	SD	Mean	SD	Mean	SD	Mean	SD	Mean	SD	Mean	SD	Mean	SD	Mean	SD	Mean	SD	Mean	SD
Compounds	Class	September		March		September		October		November		Decembrer		January		February		March		March		November		January
(E)-2-hexenal	Aald			0.040755	0.0171898	0.876667	0.124231	0.716667	0.33126	0.383333	0.0550757	0.66	0.562939	0.68	0.545802	0.450498	0.14038					1.02577	0.246923	0.667664	0.186461
hexan-1-ol	Aald																					0.0243232	0.00515643	0.0171895	0.00589884
a-thujene	MH	0.347453	0.00964264	0.362083	0.0387226	0.373333	0.0057735	0.346667	0.0757188	0.423333	0.011547	0.433333	0.0351188	0.442125	0.0208894	0.416696	0.0526906	0.349003	0.0441251	0.280674	0.00771681	0.398972	0.01945	0.423351	0.0453484
a-pinene	MH	1.27754	0.133302	1.50674	0.293196	1.56	0.01	1.37667	0.257358	1.65	0.0953939	1.68	0.163707	1.66029	0.0677517	1.60229	0.190175	1.59514	0.201181	1.6176	0.0647954	1.40882	0.096629	1.43618	0.0889141
camphene	MH	0.0352	0.00343122	0.0385	0.00944464	0.0333333	0.0057735	0.0333333	0.0057735	0.04	0	0.04	0	0.0396892	0.00154441	0.0393799	0.00368164	0.0374659	0.00526277	0.0342704	0.00143425	0.032601	0.000849274	0.0352309	0.00118452
6-methylhept-5-en-2-one	Lket	0.01045
sabinene	MH	45.4809	3.28493	41.1609	8.23786	38.47	1.21651	36.3867	1.99786	39.2333	1.10717	43.5667	3.60468	41.388	2.75728	42.954	2.80968	44.6166	4.17242	36.2068	1.21983	38.3504	0.278308	38.0022	1.0897
b-pinene	MH	1.85717	0.173592	1.9444	0.280993	1.84667	0.0378594	1.76	0.236432	1.92667	0.0416333	2.10667	0.1823	2.05358	0.105572	2.0546	0.1772	2.00064	0.209102	1.9053	0.0355085	1.84037	0.0800345	1.87138	0.0814612
myrcene	MH	2.54001	0.212412	3.18611	0.247503	2.79333	0.0907377	2.65333	0.375411	2.90333	0.125033	3.07333	0.291947	3.00176	0.176428	3.05563	0.256206	2.8421	0.200329	2.84061	0.0423021	2.62406	0.118803	2.67381	0.0877159
a-phellandrene	MH	0.239507	0.0552842	0.325857	0.0170046	0.276667	0.0503322	0.253333	0.0378594	0.356667	0.0568624	0.326667	0.070946	0.326907	0.0722201	0.367664	0.0200996	0.292723	0.0358187	0.310889	0.0416465	0.272612	0.0161959	0.29617	0.0289796
δ-3-carene	MH	2.37842	0.229656	3.55674	0.263437	2.2	0.602578	1.99333	0.381357	3.06333	0.67656	2.82	0.926769	2.71154	0.873542	2.1991	1.89677	2.28462	0.464179	2.01439	0.453464	1.97569	0.218498	2.0202	0.2792
α-terpinene	MH	0.753243	0.341198	0.977497	0.393756	1.19	0.03	1.24667	0.347035	1.41333	0.0288675	1.55667	0.112398	1.5666	0.0530395	2.01571	0.943355	1.12481	0.136239	1.96944	0.184775	1.42431	0.117994	1.71838	0.346585
p-cymene	MH	0.288787	0.25341	0.560963	0.492743	0.03		0.0533333	0.0057735	0.0333333	0.0057735	0.04	0.01	0.0454591	0.013383	0.482903	0.0718128	0.0227956	0.00380793	0.0278787	0.00998571	0.0767638	0.0598705	0.0301347	0.00157122
limonene*	MH	3.07	0.840822	5.2	1.6297	8.64	3.43029	8.5	0.763697	3	0.132288	3.33	0.235867	4.72	1.32696	3	0.221975	3	0.322895	3.84	0.189586	4.23956	0.268625	4.3484	0.4013
b-phellandrene*	MH	0.68	0.03	0.65	0.02	0.8	0.03	0.79	0.02	0.61	0.01	0.63	0.02	0.73	0.01	0.7	0.02	0.6	0.02	0.63	0.02	0.776379	0.0323033	0.804046	0.0461375
(Z)-β-ocimene	MH	0.129213	0.0204382	0.149893	0.00399246	0.15	0.02	0.146667	0.023094	0.183333	0.011547	0.16	0.0173205	0.166773	0.0216571	0.16808	0.0254998	0.130632	0.006436	0.124971	0.00985854	0.122481	0.00961344	0.12405	0.00515322
(E)-β-ocimene	MH	2.87221	0.502496	3.9486	0.250364	3.65	0.37	3.48	0.546168	4.18667	0.135769	4.47667	0.554106	4.34614	0.43346	4.65345	0.390082	3.83513	0.104085	4.75232	0.491694	3.37477	0.14286	3.38562	0.200112
γ-terpinene	MH	1.31432	0.44185	2.02891	0.892116	1.93	0.07	2.06667	0.549758	2.22333	0.0208167	2.49333	0.195021	2.51501	0.0631486	0.743928	1.19184	1.78762	0.216496	3.16825	0.298351	2.3342	0.191014	2.75858	0.530965
trans-sabinene hydrate	MOalc	0.974453	0.149948	0.472927	0.0963856	1.06667	0.0702377	1.08667	0.12741	0.786667	0.0873689	1.13333	0.0665833	0.975533	0.0967408	2.40333	1.15395	1.06666	0.196557	0.694004	0.0413789	1.08252	0.193998	0.974866	0.256193
terpinolene	MH	0.65725	0.101473	1.01446	0.230965	0.76	0.08	0.766667	0.166533	0.946667	0.0929157	0.646667	0.49339	1.04361	0.211264	0.680213	0.511346	0.75	0.0654869	1.05441	0.0376656	0.847743	0.0530948	0.944957	0.115586
linalool	MOalc	25.1305	5.74489	14.4866	3.62767	24.9867	0.848312	24.5233	5.4227	23.3467	2.46982	26.6667	2.7493	24.2417	2.07346	24.3456	2.60408	24.68	2.46808	29.6544	1.55111	25.8568	2.74629	24.8067	3.5058
cis-p-menth-2-ene-1-ol	MOalc	0.271957	0.051352	0.260627	0.185002	0.32	0.01	0.37	0.07	0.37	0.0264575	0.44	0.0173205	0.419875	0.0280791	0.418763	0.0231526	0.319062	0.0245109	0.505582	0.033888	0.389283	0.017771	0.464375	0.0815371
trans-p-menth-2-ene-1-ol	MOalc	0.148097	0.0365666	0.153963	0.127888	0.163333	0.0057735	0.19	0.0458258	0.2	0.0173205	0.23	0.01	0.15251	0.128326	0.213788	0.00842858	0.16076	0.0170155	0.302989	0.0246675	0.212499	0.00810444	0.265693	0.0595947
citronellal	MOald	0.599793	0.0780745	0.540577	0.100119	0.463333	0.253246	0.44	0.253574	0.6	0.272213	0.67	0.528488	0.296667	0.168622	0.722397	0.246347	0.523333	0.49085	0.130781	0.0587067	0.797751	0.227951	0.653485	0.13654
terpinen-4-ol	MOalc	4.87648	0.897332	3.92245	1.53564	5.45333	0.237978	6.35667	1.39765	6.69	0.278388	7.65333	0.366379	7.3619	0.235972	4.73696	4.10013	5.35455	0.499073			6.74362	0.221858	8.22278	1.92514
α-terpineol	MOalc	0.703193	0.221164	1.48595	1.49151	0.95	0.07	0.8	0.160935	0.8	0.121244	0.923333	0.283784	0.797965	0.174331	0.744368	0.143789	0.644096	0.175171	1.73998	0.116611	0.878802	0.0827764	0.919197	0.112346
decanal	Aald	0.0460167	0.0178235	0.05522	0.0058383	0.07		0.0666667	0.011547	0.0633333	0.0057735	0.0733333	0.0152753	0.0933333	0.0288675	0.0866667	0.0305505	0.08	0.01	0.147006	0.0111177	0.122022	0.0079969	0.131869	0.0303666
nerol	MOalc	0.257913	0.0457479	0.43164	0.0740613	0.206667	0.0750555	0.213333	0.0503322	0.326667	0.0896289	0.276667	0.085049	0.27	0.0916515	0.386368	0.0706636	0.246891	0.0900168	0.0787547	0.0264343	0.237938	0.0237421	0.134638	0.0662458
citronellol	MOalc	0.0305067	0.0190479	0.0477767	0.0142785	0.03	0.0173205	0.03	0.0173205	0.02	0.02	0.05	0.0416333			0.04	0.023094	0.0393514	0.0227196	0.0982435	0.0515414
geraniol	MOalc	0.0185533	0.00605033	0.0440367	0.0112761	0.03	0.0173205	0.03	0.02	0.0366667	0.0208167	0.025	0.0152753	0.04	0.0251661	0.035	0.0208167			0.718612	0.458345
geranial	MOald	0.0405167	0.0234355	0.075185	0.0657256	0.04	0.023094	0.05	0.0288675	0.0366667	0.011547	0.01	0.011547			0.0437378	0.0260169			0.125229	0.0641828	0.0490374	0.0280533	0.0763303
citronellyl acetate	MOe	0.0156933	0.00850943	0.03091	0.00644791	0.02	0.011547	0.02	0.011547	0.035	0.0251661	0.025	0.0152753			0.025	0.0152753	0.035	0.0208167
geranyl acetate	MOe	0.0337333	0.0155736	0.0783933	0.059002	0.02	0.011547	0.02	0.011547	0.0333333	0.0152753	0.05	0.043589	0.02	0.011547	0.07	0.0450925	0.09	0.0519615
b-elemene	SH			0.08844		0.02	0.023094
(E)-b-caryophyllene	SH	0.06061	0.0188572	0.978157	0.231861	0.213333	0.011547	0.18	0.043589	0.263333	0.0635085	0.15	0.0458258	0.106667	0.0493288	0.113266	0.00654756	0.133333	0.0208167	0.224064	0.0432566	0.11887	0.0254435	0.114226	0.032992
g-elemene	SH			0.03949		0.12	0.069282									0.0316922	0.0182975
(E)-b-farnesene	SH	0.0214133	0.00715451	0.93027	0.304301	0.136667	0.0208167	0.0866667	0.0152753	0.15	0.0608276	0.05	0.0173205	0.0433333	0.0288675	0.0325466	0.00306453	0.0333333	0.0057735	0.0888242	0.00262815	0.0238973	0.00740946	0.0352478	0.00824944
a-humulene	SH			0.08866	0.0152991	0.01		0.01	0.0057735	0.015	0.01									0.005	0.0057735
(E, Z)-a-farnesene	SH			0.02706
bicyclogermacrene	SH	0.01221	0.00388909	0.235877	0.0472873	0.0733333	0.0057735	0.06	0.0173205	0.07	0.0173205	0.0566667	0.011547	0.05	8.49837e-18	0.0386848	0.00309386	0.0466667	0.0057735	0.0274206	0.00563248	0.0422069	0.0167571	0.0397197	0.00805109
(E E)-a-farnesene	SH	0.00968		0.399227	0.0938153	0.0566667	0.0057735	0.0366667	0.0057735	0.0466667	0.0305505	0.0133333	0.0152753	0.0166667	0.0057735	0.00182618	0.0015823	0.01	0.0057735	0.0558007	0.00736134
g-cadinene	SH			0.02332
d-cadinene	SH			0.16885	0.0878934	0.03		0.01	0.01	0.0233333	0.0152753	0.0133333	0.0057735	0.015	0.01	0.0114509	0.0132223			0.0145809	0.00265118
(E)-nerolidol	SOalc	0.0119533	0.0156596	0.111797	0.0116446	0.0566667	0.0057735	0.0633333	0.011547	0.0566667	0.0057735	0.0466667	0.0321455	0.0566667	0.0057735	0.0566667	0.0251661	0.06	0.01	0.0794451	0.0108801	0.0796179	0.0199832	0.0720749	0.0153379
caryophyllene oxide	SOox			0.03146	0.0140089	0.02	0.011547	0.01	0.0057735	0.05	0.0288675	0.05	0.0288675	0.02	0.023094	0.0533333	0.0057735	0.05
a-cadinol	SOalc			0.02706
b-sinensal	SOald	0.64757	0.205148	3.29267	0.664875	1.7	0.45299	2.26667	0.330807	1.97667	0.240069	2.21	0.127671	2.18667	0.295014	2.27333	0.359212	2.13	0.405832	2.01333	0.580201	2.67351	0.54771	1.89206	1.30117
a-sinensal	SOald	0.330183	0.147751	1.72304	0.150239	0.913333	0.0208167	1.02667	0.153731	0.82	0.0953939	0.963333	0.0814453	0.983333	0.187172	1.04	0.244336	0.926667	0.181475	1.60333	0.417892	1.22513	0.647176	1.30359	0.350154
(E)-phytol	DOalc	0.01463	0.0149341	0.24156	0.106415	0.0633333	0.011547	0.0333333	0.0288675	0.0433333	0.0152753	0.0333333	0.0305505	0.0433333	0.0057735	0.0333333	0.0208167	0.0333333	0.0493288	0.0533333	0.0152753	0.112855	0.0122531	0.0673214	0.0220679
	Sum of each class
A= Aliphatic	Aald	0.0460167		0.095975		0.946667		0.783333		0.446667		0.733333		0.773333		0.537165		0.08		0.147006		1.14779		0.799532
MH = Monoterpene hydrocarbonated	MH	63.9212		66.6117		64.7033		61.8533		62.1933		67.38		66.7574		65.1337		65.2693		60.7778		60.0998		60.8727
MO = Oxygenated Monoterpene	MO	33.1013		22.031		33.75		34.13		33.2817		38.1533		34.5761		34.1853		33.1597		34.0486		36.2483		36.5181
SH = sesquiterpene hydrocarbonated	MOalc	7.28116		6.81937		8.22		9.07667		9.23		10.7317		10.0178		8.97858		7.83137		4.13816		9.54466		10.9815
SO = Oxygenated Sesquiterpenes	MOald	0.686327		0.670982		0.573333		0.556667		0.7		0.753333		0.39		0.852802		0.603333		0.403016		0.96881		0.861684
DO = oxygenated diterpenes	MOe	0.0494267		0.109303		0.04		0.04		0.0683333		0.075		0.02		0.095		0.125		0		0		0
ald = Aldehyde	SH	0.103913		2.97935		0.66		0.383333		0.568333		0.283333		0.231667		0.229466		0.223333		0.415691		0.184974		0.189194
alc = alcohol	SO	0.989707		5.18602		2.69		3.36667		2.90333		3.27		3.24667		3.42333		3.16667		3.69611		3.97826		3.26772
ket = ketone
ox = oxide
e = ester
* measured on polar column

## Sheet: Grapefruit
YL: young leaf		2022		2023		2023		2023		2023		2023		2024		2024		2024		2024 (YL)		2024		2025
		Mean	SD	Mean	SD	Mean	SD	Mean	SD	Mean	SD	Mean	SD	Mean	SD	Mean	SD	Mean	SD	Mean	SD	Mean	SD	Mean	SD
Compounds	Class	September		March		September		October		November		Decembrer		January		February		March		March		November		January
hexanal	Aald	0.0367033	0.0107892	0.0077		0.035	0.00707107	0.0233333	0.0057735	0.06	0.0264575	0.0266667	0.0057735	0.0422605	0.0231969	0.067808	0.0307551			0.0091023
(E)-2-hexenal	Aald	0.76417	0.146182	0.15378	0.0112781	1.075	0.0494975	0.69	0.200749	0.726667	0.320052	0.823333	0.0404145	0.666192	0.271426	0.764721	0.650561	0.0133687		0.18475	0.133996	2.39036	0.477381	0.645084	0.239758
hexan-1-ol	Aald																					0.0482976	0.00746876	0.0372829	0.0181743
a-thujene	MH	0.47773	0.0482509	0.32901	0.0214291	0.39	0.0424264	0.4	0.01	0.58	0.01	0.543333	0.0208167	0.481624	0.0177424	0.459107	0.0387654	0.427142	0.0376044	0.344393	0.0112845	0.470324	0.00349678	0.47803	0.0594291
a-pinene	MH	1.83157	0.157924	1.89464	0.107622	1.73	0.183848	1.68667	0.0757188	2.08333	0.0493288	2.11333	0.0680686	1.82904	0.051106	1.85657	0.0537609	2.00294	0.164754	2.10009	0.0720225	1.71869	0.045504	1.60104	0.198126
camphene	MH	0.0784667	0.00218436	0.0429	0.000859127	0.055	0.00707107	0.0566667	0.0057735	0.0666667	0.0057735	0.0666667	0.0057735	0.0557702	0.00135054	0.0624851	0.00382447	0.0618207	0.00278321	0.056421	0.000613778	0.0638727	0.00528138	0.0625725	0.0107483
sabinene	MH	50.4648	0.867014	51.9987	1.27583	40.04	3.43654	40.7033	2.30274	47.0467	1.6991	51.6867	2.25655	43.2613	1.48242	52.3849	1.1171	53.56	1.69042	42.1139	3.34293	44.5604	1.66607	43.6034	3.62433
b-pinene	MH	4.48272	0.219522	4.26331	0.30062	2.95	0.551543	3.83667	0.245832	4.33667	0.165025	4.68667	0.325013	4.1355	0.242585	4.46621	0.386003	4.92214	0.188563	4.88472	0.321956	4.33401	0.0792589	4.18699	0.653256
myrcene	MH	3.03981	0.0504662	2.94367	0.089783	3.04	0.141421	2.98667	0.0950438	3.12667	0.113725	3.16667	0.105987	3.05546	0.171954	3.06534	0.047447	3.03145	0.130083	3.20926	0.0427905	2.86463	0.120768	2.73008	0.206614
octanal	Aald	0.0165	0.0051336
a-phellandrene	MH	0.0977167	0.0115329	0.0133467	0.011628	0.09	0.0141421	0.0966667	0.0057735	0.13	0.0173205	0.106667	0.0057735	0.115501	0.00397573	0.100839	0.00774963	0.103236	0.00603155	0.144475	0.0111563	0.110504	0.00686808	0.121024	0.0162974
δ-3-carene	MH	0.0325233	0.0180059	0.113043	0.0621018	0.02	0	0.0266667	0.0057735	0.07	0.0781025	0.03		0.0361148	0.00574514	0.0516056	0.0335986	0.0127286	0.00568449	0.0177019	0.00570319			0.0248188
α-terpinene	MH	1.04265	0.28534	0.111907	0.0604494	1.215	0.162635	1.29	0.0608276	2.02	0.072111	1.77333	0.0737111	1.832	0.112261	1.60006	0.251058	1.28784	0.0893104	2.48077	0.390984	1.62096	0.162277	1.93592	0.198642
p-cymene	MH	0.453603	0.167811	0.676573	0.241447	0.05		0.06		0.0433333	0.0057735	0.0466667	0.0057735	0.0498669	0.0076626	0.0509577	0.00993003	0.0267336	0.00204057	0.0203231	0.00340131	0.146977	0.162624	0.0385639	0.00331546
limonene*	MH	2.55	0.138067	2.8	0.13596	21.9	9.91364	25.8	3.77789	2.3	0.200333	1.85	0.552178	16.8	3.21004	2.01	0.255772	2.03	0.174697	1.8	0.0473531	2.43	0.19	0.84724	0.909512
b-phellandrene*	MH	0.62	0.02	0.58	0.02	0.68	0.02	0.7	0.03	0.65	0.02	0.64	0.02	0.7	0.02	0.6	0.02	0.6	0.02	0.62	0.02	0.740522	0.0343498	0.683825	0.149114
(Z)-β-ocimene	MH	0.317863	0.0165302	0.25696	0.0482449	0.34	0.0424264	0.326667	0.023094	0.413333	0.0251661	0.413333	0.0152753	0.357848	0.03188	0.412686	0.0336427	0.352383	0.0463893	0.280213	0.00135834	0.360261	0.0349789	0.338723	0.014931
(E)-β-ocimene	MH	7.46713	0.24769	5.89193	1.2732	7.54	1.35765	6.74	0.297153	8.66667	0.629153	8.77333	0.297041	7.46499	0.299721	9.415	1.5925	7.96117	0.822268	9.13516	0.40249	8.55831	0.690491	7.80683	0.638433
γ-terpinene	MH	1.97883	0.330352	0.43186	0.130297	2.14	0.19799	2.25	0.111355	3.21	0.121244	2.88333	0.115902	3.02592	0.23027	2.87565	0.287125	2.10807	0.142006	4.05886	0.623001	2.75361	0.214793	3.15486	0.274699
trans-sabinene hydrate	MOalc	0.74228	0.131383	0.0783933	0.00534416	0.56	0.141421	0.633333	0.0873689	0.626667	0.0702377	0.596667	0.023094	0.552378	0.0404116	0.57875	0.0246902	0.438047	0.0231375	0.551917	0.0435371	0.763917	0.0565485	0.679772	0.0297073
p-cymenene	MH	0.03443		0.03509	0.0102672	0.03		0.04	0.01	0.0466667	0.011547	0.03	0	0.0284406	0.00828587	0.0293893	0.0141234	0.0263377	0.00280312	0.0603303	0.017731
terpinolene	MH	0.498153	0.0508871	0.192537	0.0195801	0.455	0.0353553	0.49	0.01	0.73	0.0360555	0.65	0.0264575	0.668181	0.0488366	0.617269	0.0877304	0.489393	0.0304864	0.931618	0.134087	0.643421	0.0485052	0.724358	0.0586779
linalool	MOalc	10.6968	0.925895	8.43231	0.145803	6.11	0.113137	7.47333	1.53913	7.49333	1.14727	5.60333	0.335311	6.76196	1.27681	6.29564	1.62408	4.47767	1.49321	14.4146	0.9485	9.11726	1.76531	9.48155	0.994469
cis-p-menth-2-ene-1-ol	MOalc	0.218607	0.171058	0.06754	0.00669827	0.28	0.0282843	0.33	0.01	0.536667	0.0896289	0.37	0.0458258	0.416667	0.0321455	0.141055	0.226993	0.287996	0.0164286	0.579448	0.101473	0.433685	0.0363037	0.466869	0.0436262
trans-p-menth-2-ene-1-ol	MOalc	0.112237	0.0846451	0.0293333	0.00311968	0.1	0.0565685	0.166667	0.0416333	0.27	0.0173205	0.21	0.02	0.24	0.0173205	0.201846	0.0104988	0.166105	0.0124805	0.362649	0.0600871	0.248181	0.0201057	0.280863	0.0306339
citronellal	MOald	0.23771	0.0948039	0.245777	0.0572061	0.18	0.0424264	0.176667	0.0404145	0.626667	0.140475	0.463333	0.0351188	0.31	0.103923	0.595013	0.348583	0.27769	0.0956866	0.0441599	0.00822413	0.226496	0.0457354	0.344433	0.114356
terpinen-4-ol	MOalc	3.50984	2.98142	1.39242	0.177278	5.025	0.671751	6.02	0.355106	9.12667	0.470779	7.47	0.5003	7.75237	0.564849	6.87448	0.500973	5.46766	0.316131	11.1305	1.92365	7.9826	0.695991	8.85656	0.985394
α-terpineol	MOalc	1.94905	2.68845	0.150003	0.0556031	0.295	0.0636396	0.323333	0.0757188	0.4	0.02	0.283333	0.0251661	0.321754	0.0517265	0.267102	0.0288704	0.206347	0.00834435	0.0133751	0.00860931	0.357849	0.00731034	0.372806	0.0422492
decanal	Aald	0.0759367	0.0204415	0.161847	0.0168445	0.145	0.0353553	0.103333	0.0152753	0.143333	0.011547	0.173333	0.0208167	0.133333	0.011547	0.143756	0.0250926	0.18	0.01	0.193333	0.0251661	0.187196	0.0695484	0.210424	0.0999529
nerol	MOalc	0.00715		0.023265	0.00505581					0.0733333	0.0152753	0.05	0.0173205	0.08	0.0173205	0.0466667	0.0351188	0.02		0.03	0.01
citronellol	MOalc	0.0177467	0.0101637	0.0787233	0.0652819			0.02		0.0733333	0.0152753	0.0366667	0.0057735			0.04	0.0565685	0.03		0.14	0.0556776
geranial	MOald	0.0530567	0.0316816	0.064405	0.0310349	0.02	0	0.01		0.08	0.02	0.0366667	0.0057735			0.0133333	0.011547	0.03		0.18	0.0655744	0.0332047		0.00491132
citronellyl acetate	MOe	0.0219633	0.00678115	0.0360067	0.00809254	0.005	0.00707107	0.015	0.00707107	0.025	0.00707107	0.05	0.034641	0.03	0	0.05	0.03	0.56361	0.02	0.015	0.00707107	0.0404629	0.00891995	0.0366702	0.0113708
b-elemene	SH	0.58663	0.485958	2.94199	0.359265	0.645	0.0636396	0.48	0.0964365	0.516667	0.085049	0.566667	0.0404145	0.426539	0.0320664	0.448658	0.0413947	0.213473	0.0613554	0.727158	0.176796	0.504002	0.13846	0.372498	0.0649778
(E)-b-caryophyllene	SH	0.45716	0.148261	1.46436	0.208014	0.215	0.00707107	0.166667	0.0351188	0.226667	0.061101	0.22	0.0173205	0.149887	0.0101693	0.165816	0.00535948	0.0560761	0.0156589	0.395666	0.013053	0.156688	0.0499909	0.119871	0.0225086
g-elemene	SH			0.0668067	0.00915933
(E)-b-farnesene	SH	0.211053	0.019149	0.66539	0.492456	0.07		0.05	0.0141421	0.0633333	0.0152753	0.05	8.49837e-18	0.0463326	0.00386895	0.0347475	0.00423178	0.0676578	0.0114866	0.14694	0.00237623	0.0354124	0.0132098	0.0327837	0.00845633
a-humulene	SH	0.119827	0.00418916	0.431457	0.0471052	0.075	0.00707107	0.05	0.0173205	0.0666667	0.0152753	0.0733333	0.0057735	0.0507163	0.0045018	0.0573311	0.00282064	0.043604	0.0049939	0.0929184	0.0144249	0.0569827	0.019735	0.0413786	0.006724
bicyclogermacrene	SH	0.07238	0.00792229	0.145017	0.0575541	0.07	0	0.0433333	0.011547	0.0566667	0.011547	0.0533333	0.0057735	0.0397761	0.00309378	0.0396842	0.00219545			0.0450043	0.00667239	0.0451083	0.0154376	0.0272275	0.0209278
d-cadinene	SH	0.0236133	0.0166639	0.12386	0.0156421	0.015	0.00707107			0.0133333	0.0057735	0.01				0.01				0.0233333	0.0057735
(E)-nerolidol	SOalc	0.06215	0.0395598	0.136767	0.0108026	0.08	0.0141421	0.07	0.01	0.0733333	0.0057735	0.0966667	0.0057735	0.0766667	0.0057735	0.106667	0.011547	0.0866667	0.0057735	0.116667	0.0057735	0.09207	0.0204439	0.0757932	0.0230541
caryophyllene oxide	SOox	0.02299		0.115903	0.057726					0.02		0.0333333	0.0057735	0.05		0.0433333	0.0152753	0.01	0.01
a-cadinol	SOalc	0.0308	0.00316716	0.03663	0.00785788	0.03	0.0141421	0.025	0.00707107	0.0166667	0.011547	0.0333333	0.0057735	0.0295949	0.0100246	0.0266667	0.0057735			0.06	0.01
t-muurolol	SOalc	0.0248233	0.00516219	0.0348333	0.00170884	0.025	0.0353553	0.0366667	0.011547	0.0466667	0.0057735	0.0833333	0.0057735	0.0569976	0.00989608	0.06	0.034641	0.07	0.03			0.0571857	0.01892	0.032496	0.00539777
b-sinensal	SOald	0.971263	0.835826	1.63948	1.38758	1.32	0.226274	1.11667	0.297377	1.19333	0.0929157	1.46	0.09	1.13667	0.102632	1.65333	0.159478	1.40333	0.145029	2.23	0.155242	1.14297	0.968007	1.09459	0.179858
a-sinensal	SOald	0.451477	0.753649	0.02607	0.0233767					0.0533333	0.0665833	0.03				0.03				0.16	0.21166	0.0173915	0.000529967	0.0557287	0.0588945
(E)-phytol	DOalc	0.204747	0.171776	1.72568	0.193618	0.205	0.0494975	0.14	0.052915	0.146667	0.0057735	0.1	0.121244	0.15	0.0264575	0.236667	0.0057735	0.26	0.0793725	0.25	0.06245	0.170419	0.123482	0.176943	0.0428819
A= Aliphatic	Sum of each class
MH = Monoterpene hydrocarbonated	Aald	0.817373		0.16148		1.11		0.713333		0.786667		0.85		0.708452		0.832529		0.0133687		0.193852		2.39036		0.645084
MO = Oxygenated Monoterpene	MH	75.468		72.5755		82.665		87.49		75.52		79.46		83.8975		80.0581		79.0034		72.2582		71.3765		68.3382
SH = sesquiterpene hydrocarbonated	MO	17.5665		10.5982		12.575		15.1683		19.3317		15.17		16.4651		15.1039		11.9651		27.4616		19.2037		20.5244
SO = Oxygenated Sesquiterpenes	MOalc	17.2538		10.252		12.37		14.9667		18.6		14.62		16.1251		14.4455		11.0938		27.2224		18.9035		20.1384
DO = oxygenated diterpenes	MOald	0.290767		0.310182		0.2		0.186667		0.706667		0.5		0.31		0.608346		0.30769		0.22416		0.259701		0.349345
ald = Aldehyde	MOe	0.0219633		0.0360067		0.005		0.015		0.025		0.05		0.03		0.05		0.56361		0.015		0.0404629		0.0366702
alc = alcohol	SH	1.47066		5.83887		1.09		0.79		0.943333		0.973333		0.713251		0.756236		0.380811		1.43102		0.798194		0.593759
ket = ketone	SO	1.5635		1.98968		1.455		1.24833		1.40333		1.73667		1.34993		1.92		1.57		2.56667		1.30962		1.25861
ox = oxide
e = ester
* measured on polar column

## Sheet: sweet orange
YL: young leaf		2022		2023		2023		2023		2023		2023		2024		2024		2024		2024 (YL)		2024		2025
		Mean	SD	Mean	SD	Mean	SD	Mean	SD	Mean	SD	Mean	SD	Mean	SD	Mean	SD	Mean	SD	Mean	SD	Mean	SD	Mean	SD
Compounds	Class	September		March		September		October		November		Decembrer		January		February		March		March		November		January
(E)-2-hexenal	Aald	0.12331	0.0676085	0.172883	0.037109	1.005	0.0636396	0.856667	0.144338	0.69	0.254558	1.07	0.6245	1.10805	0.317464	0.946669	0.277911	0.01		0.115159	0.042943	1.67269	0.0643478	0.495132	0.142619
hexan-1-ol	Aald																					0.0286461	0.0037097	0.0329521	0.0103302
a-thujene	MH	0.424527	0.0784121	0.25696	0.056301	0.29		0.323333	0.0208167	0.51	0.0282843	0.443333	0.023094	0.448051	0.023884	0.459796	0.0140422	0.394405	0.028324	0.322425	0.0442738	0.472456	0.0100215	0.439688	0.011339
a-pinene	MH	2.01414	0.0537906	1.55819	0.449898	1.395	0.0494975	1.46	0.0793725	1.98	0.127279	1.78333	0.144684	1.73632	0.117842	1.87891	0.0631024	1.85652	0.0935824	1.9943	0.282242	1.70076	0.120413	1.55551	0.0922904
camphene	MH	0.0478867	0.00751416	0.0373633	0.00974871	0.03		0.04		0.045	0.00707107	0.0433333	0.0057735	0.0405366	0.00356001	0.0332395	0.0233799	0.0444727	0.00151181	0.043793	0.00543967	0.041257	0.00225893	0.0403598	0.00266953
6-methylhept-5-en-2-one	Aket	0.0550367	0.0230854	0.0506367	0.0255902	0.02	0.0141421	0.0266667	0.0057735	0.205	0.0919239	0.1	0.0458258	0.0472732	0.0139566	0.0628125	0.0353105	0.0642521	0.012926	0.0706411	0.0238891
sabinene	MH	54.5502	0.605945	50.0989	4.46163	35.685	1.95869	42.8167	3.78606	49.115	1.18087	45.6333	5.46558	43.7782	4.39552	52.1703	3.11689	55.3022	1.84927	46.9884	5.80785	45.333	2.60535	44.2979	3.60089
b-pinene	MH	2.47357	0.156292	2.10243	0.246547	1.735	0.0636396	1.95333	0.0493288	2.355	0.0919239	2.18667	0.221435	2.16776	0.180932	2.42068	0.130334	2.41187	0.0993704	2.37043	0.310797	2.22922	0.0871204	2.13059	0.136519
myrcene	MH	3.60166	0.134065	3.34052	0.176974	2.91	0.0424264	2.91	0.166433	3.51	0.0141421	3.54667	0.155349	3.44549	0.106788	3.59674	0.118786	3.39676	0.0643501	3.43832	0.474666	3.15129	0.152709	3.01691	0.234839
octanal	Aald	0.017215	0.00801152
a-phellandrene	MH	0.2981	0.01771	0.21549	0.0625819	0.16	0.0141421	0.186667	0.0152753	0.355	0.00707107	0.406667	0.0321455	0.341299	0.0359262	0.342546	0.0233124	0.30289	0.00624785	0.293888	0.0436018	0.284585	0.0276608	0.288177	0.0394064
δ-3-carene	MH	2.68429	0.41243	3.04344	0.507857	1.135	0.176777	1.34	0.236432	3.25	0.254558	4.61	0.817251	3.44209	0.884179	3.28	0.306322	2.42295	0.16379	1.92385	0.341408	2.00594	0.329015	2.03336	0.520123
α-terpinene	MH	1.13175	0.370563	0.30734	0.107401	0.86	0.0141421	0.986667	0.15308	1.58	0	1.46	0.0818535	1.59561	0.156996	1.6	0.0909503	1.29826	0.131654	1.99611	0.364616	1.85432	0.0849084	1.90076	0.0996657
p-cymene	MH	0.205773	0.119156	0.435747	0.194168	0.06		0.0966667	0.0208167	0.08	0.00707107	0.1	0.01	0.0654195	0.0157683	0.06	0.00359099	0.0383887	0.000441381	0.0317118	0.00661659	0.221448	0.00551604	0.0520197	0.00926802
limonene*	MH	1.90744	1.61821	2.52	0.472027	34.62	2.96985	22.6	5.01873	2.23	0.0353553	2.1	0.217025	11.2	2.32745	2.2	0.0439951	2	0.162317	1.72	0.305763	2.34641	0.161447	2.07833	0.114678
b-phellandrene*	MH	0.71	0.02	0.65	0.01	0.62	0.02	0.65	0.03	0.63	0.4	0.67	0.03	0.65	0.03	0.68	0.04	0.67	0.03	0.75	0.02	0.820843	0.0322864	0.79032	0.0481432
(Z)-β-ocimene	MH	1.51331	2.33705	0.15488	0.0149649	0.125	0.00707107	0.143333	0.011547	0.21	0.01	0.21	0.01	0.19701	0.0223735	0.183446	0.0140364	0.156886	0.0028707	0.160741	0.0183359	0.157652	0.00665067	0.15177	0.0217407
(E)-β-ocimene	MH	3.54149	2.9245	5.18841	0.663051	2.835	0.176777	3.37	0.250599	5.25	0.0848528	6.55333	0.296704	5.55304	0.532113	5.96549	0.474976	5.25171	0.109196	6.98775	0.881169	5.05344	0.386569	5.02349	0.770455
γ-terpinene	MH	1.02912	0.864354	0.624727	0.18181	1.61	0.0565685	1.75	0.285832	2.43	0.0141421	2.31	0.157162	2.55986	0.237331	2.55482	0.160548	1.45869	1.23254	3.22786	0.602502	3.09577	0.155436	3.08186	0.150777
trans-sabinene hydrate	MOalc	1.31732	1.14586	0.20515	0.134606	0.535	0.0636396	0.67	0.185203	0.655	0.148492	0.733333	0.119304	0.650759	0.0333935	0.759008	0.113586	1.16222	0.975315	0.719754	0.165549	0.634987	0.088577	0.580539	0.0755362
terpinolene	MH	0.561953	0.428583	0.49368	0.360594	0.58	0.113137	0.6	0.0793725	1.05	0.0565685	1.25	0.0916515	1.40085	0.145295	0.770647	0.582563	0.873371	0.0204313	0.470749	0.727774	1.0601	0.0434117	1.05473	0.0523998
linalool	MOalc	5.48522	3.87491	4.09072	3.71206	5.945	0.643467	8.24333	2.25624	8.985	2.07182	7.81667	2.25372	6.19737	0.462259	6.9082	0.690301	5.6005	0.365448	11.6332	1.71123	8.40454	1.28443	8.03662	1.16371
cis-p-menth-2-ene-1-ol	MOalc	0.748843	0.933648	2.78395	4.66046	0.205	0.00707107	0.306667	0.0305505	0.405	0.0353553	0.363333	0.0057735	0.285071	0.232619	0.146211	0.221403	0.340102	0.0261955	0.350062	0.300687	0.518955	0.0577151	0.464191	0.0242298
trans-p-menth-2-ene-1-ol	MOalc	0.147913	0.0541389	0.0516633	0.0273173	0.165	0.0212132	0.156667	0.0321455	0.235	0.0212132	0.196667	0.011547	0.237079	0.0375931	0.222933	0.0159722	0.178154	0.0167667	0.291076	0.0523435	0.305677	0.0357619	0.27973	0.0164482
citronellal	MOald	0.629237	0.536826	1.52801	0.720811	0.705	0.219203	0.766667	0.0472582	1.615	0.233345	2.30667	0.151767	1.52164	0.325052	2.23154	0.144022	1.78578	0.281531	0.257785	0.0484883	1.21341	0.208619	1.52034	0.251749
terpinen-4-ol	MOalc	4.6853	1.56472	1.85801	0.593645	3.485	0.205061	5.12333	0.701166	7.56	0.46669	6.59333	0.0680686	7.38244	0.727532	7.3243	0.466516	5.97782	0.500709	9.05806	1.44812	9.75503	1.00243	8.64983	0.503388
α-terpineol	MOalc	0.397613	0.0249536	0.210613	0.0655192	0.28	0.0282843	0.403333	0.0568624	0.575	0.162635	0.536667	0.169214	0.435396	0.0393599	0.370705	0.0162918	0.283347	0.0136262	0.670134	1.08242	0.456297	0.0621801	0.388036	0.0314403
decanal	Aald	0.09119	0.00709138	0.12254	0.0232569	0.085	0.00707107	0.09	0.01	0.08	0.0141421	0.0766667	0.0152753	0.12	0.01	0.113333	0.011547	0.0976919	0.0157079	0.112011	0.0192996	0.1406	0.0112329	0.164463	0.00808933
nerol	MOalc	0.09581	0.0827009	0.193087	0.131822											0.0466667	0.0057735	0.0360673	0.00206883	0.0200683	0.00324998
neral	MOald	0.39468	0.227745			0.155		0.213333	0.051316	0.405	0.0494975	0.413333	0.090185	0.662626	0.105919	0.219169	0.174797	0.248137	0.052573	0.143611	0.0349678	0.640837	0.179288	0.75722	0.227971
citronellol	MOalc	0.466437	0.376811	0.94369	0.475006	0.275	0.0636396	0.356667	0.134288	0.97	0.480833	1.60667	0.432474	0.609538	0.309788	0.846454	0.278383	0.687437	0.131319	1.40789	0.458227	0.192932	0.0226417	0.197293	0.0215895
geraniol	MOalc	0.0807767	0.0352166	0.0903467	0.048359	0.035	0.00707107	0.0566667	0.0057735	0.11	0.0424264	0.136667	0.080829	0.148384	0.0692525	0.061005	0.0274624	0.0279164	0.0139909	0.116022	0.050976	0.0234044	0.0161646	0.0413728	0.000926889
geranial	MOald	0.79794	0.525649	1.2789	0.640835	0.02		0.45	0.183576	1.24	0.608112	2.06333	0.552932	0.770216	0.395586	1.06256	0.353491	0.865326	0.172635	1.79458	0.591898	0.843835	0.215635	0.98573	0.303335
citronellyl acetate	MOe	0.04125	0.0111687	0.0701067	0.0392354	0.025	0.00707107	0.04		0.065	0.00707107	0.17	0.0754983	0.0911737	0.0203202	0.232129	0.074927	0.112394	0.0318149
neryl acetate	MOe	0.0671	0.0143974	0.09493	0.0797217	0.035	0.00707107	0.03	0.01	0.1	0.0424264	0.256667	0.0723418	0.0703236	0.0281472	0.223315	0.0279465	0.131732	0.0191131			0.0907121	0.0337135	0.08591	0.0147477
geranyl acetate	MOe	0.0572733	0.00743647	0.088	0.106405	0.025	0.00707107	0.03	0.0141421	0.07	0.0424264	0.235	0.0636396	0.0494957	0.0179293	0.143006	0.0128238	0.0694152	0.00860703			0.0592295	0.0233738	0.0620639	0.0189211
b-elemene	SH	0.976213	0.169713	3.53965	0.43629	0.685	0.13435	0.563333	0.156312	0.675	0.0919239	0.613333	0.0832666	0.617814	0.0204554	0.643333	0.135769	0.61	0.052915	0.622785	0.145002	0.757111	0.11632	0.62314	0.0765709
(E)-b-caryophyllene	SH	0.226747	0.043337	1.16677	0.13243	0.165	0.0353553	0.136667	0.0503322	0.17	0.0282843	0.136667	0.0321455	0.146667	0.0057735	0.1347	0.0344861	0.163333	0.0152753	0.259809	0.053356	0.165403	0.0458143	0.126448	0.0162866
g-elemene	SH			0.04697	0.0138495
(E)-b-farnesene	SH	0.05852	0.00401462	0.7238	0.0762727	0.07	0.0141421	0.0533333	0.0152753	0.06	0.0141421	0.02		0.03		0.0169228	0.0156133	0.0333333	0.0057735	0.0619989	0.0205998	0.0242492	0.00718282	0.0253339	0.00517682
a-humulene	SH			0.40084		0.07	0.0141421	0.06	0.02	0.07	0.0141421	0.0733333	0.011547	0.07		0.0695212	0.0164912	0.0633333	0.0057735	0.0729962	0.0169928
bicyclogermacrene	SH	0.0210467	0.0152521	0.106737	0.0167205	0.025	0.00707107	0.02	0.01	0.025	0.00707107	0.0166667	0.0057735	0.0133333	0.0057735	0.0181581	0.00741086	0.015	0.00707107	0.0254957	0.00894165	0.0262695	0.00529187	0.0210616	0.00716707
g-cadinene	SH					0.02		0.0133333	0.0057735	0.015	0.00707107									0.0420411
d-cadinene	SH			0.121073	0.00904701	0.01				0.01
elemol	SOalc			0.05665		0.015	0.0212132	0.0333333	0.0057735			0.0433333	0.0057735	0.0333333	0.0057735	0.05	0.01	0.03	0	0.0229689	0.00614722
(E)-nerolidol	SOalc	0.0301767	0.00614853	0.0701433	0.0158569	0.02	0	0.02	0	0.025	0.00707107	0.03	0	0.0266667	0.0057735	0.0318285	0.0104895	0.0233333	0.0057735	0.0434182	0.0154942	0.0204521	0.0154869	0.0232092	0.017346
caryophyllene oxide	Soox			0.0813633	0.0534443			0.0133333	0.011547			0.03	0.0173205	0.015	0.0212132	0.0299649	0.0140925			0.0392129
a-cadinol	SOalc	0.0297733	0.0118015	0.0445133	0.00894817	0.015	0.0212132	0.02	0.02	0.03		0.0233333	0.011547	0.02	0.01	0.00333333	0.0057735			0.0312541	0.0283231
t-muurolol	SOalc			0.03641	0.00731148			0.01				0.02		0.01		0.025	0.00707107					0.0193027	0.00708567	0.0367506	0.00892072
b-sinensal	SOald	1.0435	0.896877	2.0379	1.76272	1.285	0.162635	1.27667	0.198578	1.195	0.0212132	1.43333	0.258134	1.24	0.0888819	1.61528	0.199288	1.2697	0.0530908	1.8207	0.599381	1.51177	0.0733866	1.98167	0.174126
a-sinensal	SOald	0.506293	0.0517709	0.760943	0.169203	0.335	0.0353553	0.346667	0.0802081	0.31	0	0.453333	0.0945163	0.373333	0.0351188	0.466558	0.0837809	0.226379	0.183725	0.897689	0.248695	0.369249	0.00920339	0.550654	0.0630093
(E)-phytol	DOalc	0.332493	0.103056	0.935257	0.820112	0.065	0.0777817	0.11	0.0264575	0.115	0.0353553	0.163333	0.0251661	0.09	0.01	0.13	0.105357	0.18	0.0173205	0.113333	0.0550757	0.175758	0.04706	0.16421	0.0296026
A= Aliphatic	Sum of each class
MH = Monoterpene hydrocarbonated	Aald	0.231715		0.295423		1.09		0.946667		0.77		1.14667		1.22805		1.06		0.107692		0.22717		1.81329		0.659595
MO = Oxygenated Monoterpene	MH	76.6952		71.0281		84.65		81.2267		74.58		73.3067		78.6215		78.1966		77.8793		72.7204		69.8285		67.9358
SH = sesquiterpene hydrocarbonated	MO	15.4127		13.4872		11.89		16.8467		22.99		23.4283		19.1115		20.7972		17.5064		26.4622		23.1398		22.0489
SO = Oxygenated Sesquiterpenes	MOalc	13.4252		10.4272		10.925		15.3167		19.495		17.9833		15.946		16.6855		14.2936		24.2662		20.2918		18.6376
DO = oxygenated diterpenes	MOald	1.82186		2.80691		0.88		1.43		3.26		4.78333		2.95448		3.51327		2.89925		2.19598		2.69808		3.26329
ald = Aldehyde	MOe	0.165623		0.253037		0.085		0.1		0.235		0.661667		0.210993		0.598451		0.313541		0		0.149942		0.147974
alc = alcohol	SH	1.28253		6.10584		1.045		0.846667		1.025		0.86		0.877814		0.882636		0.885		1.08513		0.973033		0.795984
ket = ketone	SOalc	0.05995		0.207717		0.05		0.0833333		0.055		0.116667		0.09		0.110162		0.0533333		0.0976411		0.0397548		0.0599599
ox = oxide	SOald	1.54979		2.79884		1.62		1.62333		1.505		1.88667		1.61333		2.08184		1.49608		2.71839		1.88102		2.53232
e = ester
